# Supplementary material for: Exploring the Molecular Mechanism of Hepatic Dysfunction Among Workers Exposed to Nickel and Chromium in Electroplating
Source: Int J Mol Sci. 2025 Dec 11;26(24):11954. doi: 10.3390/ijms262411954 (PMC12732974; doi:10.3390/ijms262411954)
Supplement: Supplementary file 1 [file ijms-26-11954-s001.zip]

Archive with 1 entries (1 files):
- ijms-3962203-supplementary.pdf
